# Supplementary material for: Hepatic CYP3A4 Enzyme Compensatively Maintains Endogenous Geranylgeranoic Acid Levels in MAOB-Knockout Human Hepatoma Cells
Source: Metabolites. 2022 Feb 3;12(2):140. doi: 10.3390/metabo12020140 (PMC8880059; doi:10.3390/metabo12020140)
Supplement: Supplementary file 1 [file metabolites-12-00140-s001.zip]

Archive with 1 entries (1 files):
- metabolites-1569307-supplementary.pdf
